# Supplementary material for: Cystathionine Gamma Lyase Is Regulated by Flow and Controls Smooth Muscle Migration in Human Saphenous Vein
Source: Antioxidants (Basel). 2023 Sep 7;12(9):1731. doi: 10.3390/antiox12091731 (PMC10525225; doi:10.3390/antiox12091731)
Supplement: Supplementary file 1 [file antioxidants-12-01731-s001.zip]

Archive with 1 entries (1 files):
- antioxidants-2529096-supplementary.pdf
